# Supplementary material for: Identification of soil P fractions that are associated with P loss from surface runoff under various cropping systems and fertilizer rates on sloped farmland
Source: PLoS One. 2017 Jun 26;12(6):e0179275. doi: 10.1371/journal.pone.0179275 (PMC5484473; doi:10.1371/journal.pone.0179275)
Supplement: S1 File — RCL: rape/corn + lower fertilizer rate; RCH: rape/corn + higher fertilizer rate; WCL: wheat/corn + lower fertilizer rate; WCH: wheat/corn + higher fertilizer rate; WPL: wheat/sweet potato + lower fertilizer rate; WPH: wheat/ sweet potato + higher fertilizer rate. (XLS) [file pone.0179275.s001.xls]

## Sheet: Sheet1
Treatment	Leaf area index (LAI)		Yield (t/ha)		P uptake (kg/ha)
	Vegetative stage	Reproductive stage	Economic	Straw
RCL	0.85	2.045	6.05	4.94	9.89997
	0.98	2.11167	6	4.8	11.1795
	1.03	1.918	5.95	4.66	10.8164
RCH	0.97	2.16333	6.05	6.01	12.1594
	1	2.04333	6.14	5.62	12.2377
	1.11	1.985	5.57	4.45	10.1478
WCL	0.76	1.95333	4.8	4.67	8.98563
	0.73	2.05833	4.99	4.51	11.8566
	0.86	2.02	5.47	4.85	10.0711
WCH	0.85	1.93167	5.28	5.08	9.41
	0.76	2.33667	5.18	4.54	10.3744
	0.97	2.21167	5.55	4.6	10.8722
WPL	0.48	3.22333	6.24	5.22	33.2354
	0.45	2.87667	6.34	4.82	22.7018
	0.46	2.61	5.91	5.28	23.3134
WPH	0.56	3.05167	7.2	5.06	30.3248
	0.7	2.97	6.81	5.95	29.9228
	0.38	3.06667	7.85	6.06	26.6358
