# Supplementary material for: Identification of soil P fractions that are associated with P loss from surface runoff under various cropping systems and fertilizer rates on sloped farmland
Source: PLoS One. 2017 Jun 26;12(6):e0179275. doi: 10.1371/journal.pone.0179275 (PMC5484473; doi:10.1371/journal.pone.0179275)
Supplement: S2 File — RCL: rape/corn + lower fertilizer rate; RCH: rape/corn + higher fertilizer rate; WCL: wheat/corn + lower fertilizer rate; WCH: wheat/corn + higher fertilizer rate; WPL: wheat/sweet potato + lower fertilizer rate; WPH: wheat/ sweet potato + higher fertilizer rate. (XLS) [file pone.0179275.s002.xls]

## Sheet: Sheet1
Treatment	Vegetative growth stage		Reproductive growth stage
	Runoff yield (mm)	Sediment content (g/L)	Runoff yield (mm)	Sediment content (g/L)
RCL	1.21745	4.792	0.178571	0.484
	0.782648	2.69	0.0785714	0.406
	0.782648	3.74	0.128571	0.455
RCH	0.95657	0.433	0.102679	0.214
	0.782648	1.13	0.127232	0.726
	0.869609	1.831	0.151786	0.231
WCL	1.39137	7.102	0.491071	0.286
	0.95657	6.561	0.267857	0.356
	0.565246	6.83	0.379464	0.321
WCH	1.43485	2.8	0.267857	0.432
	0.95657	3.285	0.357143	0.303
	0.95657	2.314	0.357143	0.364
WPL	0.826128	3.329	0.3125	0.26
	1.21745	3.23	0.178571	0.303
	0.478285	3.123	0.446429	0.208
WPH	0.869609	0.6	0.511161	0.224
	1.30441	0.51	0.620536	0.361
	0.782648	0.688	0.401786	0.455
