# Supplementary material for: Identification of soil P fractions that are associated with P loss from surface runoff under various cropping systems and fertilizer rates on sloped farmland
Source: PLoS One. 2017 Jun 26;12(6):e0179275. doi: 10.1371/journal.pone.0179275 (PMC5484473; doi:10.1371/journal.pone.0179275)
Supplement: S3 File — RCL: rape/corn + lower fertilizer rate; RCH: rape/corn + higher fertilizer rate; WCL: wheat/corn + lower fertilizer rate; WCH: wheat/corn + higher fertilizer rate; WPL: wheat/sweet potato + lower fertilizer rate; WPH: wheat/ sweet potato + higher fertilizer rate. (XLS) [file pone.0179275.s003.xls]

## Sheet: Sheet1
Treatment	P Concentrations (mg/L)
	TP		TDP		PP		DIP		DOP
	Vegetative stage	Reproductive stage	Vegetative stage	Reproductive stage	Vegetative stage	Reproductive stage	Vegetative stage	Reproductive stage	Vegetative stage	Reproductive stage
RCL	1.11	0.419969	0.13	0.17	0.98	0.249969	0.0215369	0.0301516	0.108463	0.139848
	1.07038	0.618108	0.121375	0.32736	0.949008	0.290748	0.0129221	0.0501516	0.108453	0.277209
	1.14576	0.743022	0.144297	0.198139	1.00146	0.544883	0.0143074	0.0235286	0.12999	0.174611
RCH	1.36544	0.497502	0.316592	0.26	1.04885	0.237502	0.0775327	0.0258442	0.239059	0.234156
	1.46	0.984235	0.460889	0.5	0.999111	0.484235	0.0172295	0.00861475	0.44366	0.491385
	1.55496	0.391971	0.269211	0.198139	1.28575	0.193832	0.035	0.0387664	0.234211	0.159373
WCL	2.14292	0.684873	0.118453	0.297209	2.02447	0.387664	0.05	0.0258442	0.0684528	0.271365
	2.45736	0.570727	0.189524	0.25	2.26783	0.320727	0.0904549	0.0258442	0.0990696	0.224156
	1.12	0.6278	0.15	0.28	0.97	0.3478	0.071	0.04	0.079	0.24
WCH	2.41	0.766713	0.26	0.0730737	2.15	0.693639	0.0129221	0.0215369	0.247078	0.0515369
	1.94478	0.624569	0.21	0.0559959	1.73478	0.568573	0.00861475	0.0215369	0.201385	0.034459
	1.21899	0.635338	0.251981	0.0603032	0.967006	0.575034	0.02	0.0301516	0.231981	0.0301516
WPL	1.29798	0.572881	0.217522	0.0775327	1.08046	0.495348	0.111992	0.0301516	0.105531	0.0473811
	1.32236	0.516885	0.157219	0.271365	1.16514	0.24552	0.046	0.142143	0.111219	0.129221
	1.28144	0.559959	0.299363	0.0818401	0.982081	0.478119	0.0430737	0.0301516	0.256289	0.0516885
WPH	1.76602	0.258442	0.292609	0.0516885	1.47341	0.206754	0.05	0.0258442	0.242609	0.0258442
	1.45	0.249828	0.230445	0.0559959	1.21956	0.193832	0.0273811	0.0201516	0.203063	0.0358442
	1.1393	0.297209	0.211061	0.0938318	0.928239	0.203377	0.016	0.0358442	0.195061	0.0579876
