# Supplementary material for: Identification of soil P fractions that are associated with P loss from surface runoff under various cropping systems and fertilizer rates on sloped farmland
Source: PLoS One. 2017 Jun 26;12(6):e0179275. doi: 10.1371/journal.pone.0179275 (PMC5484473; doi:10.1371/journal.pone.0179275)
Supplement: S4 File — RCL: rape/corn + lower fertilizer rate; RCH: rape/corn + higher fertilizer rate; WCL: wheat/corn + lower fertilizer rate; WCH: wheat/corn + higher fertilizer rate; WPL: wheat/sweet potato + lower fertilizer rate; WPH: wheat/ sweet potato + higher fertilizer rate. (XLS) [file pone.0179275.s004.xls]

## Sheet: Sheet1
Treatment	P Content (mg/kg)
	Olsen-P		Org-P		Ca2-P		Al-P		Fe-P		O-Al-P		O-Fe-P		Ca10-P
	Vegetative stage	Reproductive stage	Vegetative stage	Reproductive stage	Vegetative stage	Reproductive stage	Vegetative stage	Reproductive stage	Vegetative stage	Reproductive stage	Vegetative stage	Reproductive stage	Vegetative stage	Reproductive stage	Vegetative stage	Reproductive stage
RCL	11.0937	5.62438	34.8263	32.3179	12.0564	7.51431	18.3033	17.7032	31.1094	27.5737	17.0539	13.2456	35.386	35.9079	197.338	216.45
	9.42293	5.62393	24.7191	30.4948	9.88763	7.4578	18.9617	16.306	22.7165	23.2582	12.7037	12.1979	36.488	34.8099	161.081	212.927
	10.2583	5.62415	23.1775	24.2852	13.6559	7.17445	18.6325	12.8886	22.4258	29.3962	11.1503	13.5235	37.29	34.0119	179.2	187.234
RCH	15.2912	8.46339	35.2189	32.7232	14.0875	9.62818	22.1199	16.939	35.0953	28.1923	18.7216	14.3479	36.4445	30.9346	197.04	195.962
	15.5413	8.72405	37.5359	30.4597	15.0144	14.0777	30.7702	20.075	30.4612	27.8043	14.7054	13.4423	34.5465	31.9466	136.797	181.432
	15.4163	8.59372	36.38	31.59	12.5379	9.37092	22.7288	13.8031	33.2285	27.4163	14.082	12.5368	32.3485	32.9286	166.92	193.37
WCL	12.5026	5.22806	37.3654	27.2802	11.7388	6.81217	25.8511	18.1658	33.2279	21.9503	18.795	13.7505	33.4268	25.8551	130.28	220.071
	12.4951	5.49013	33.2767	36.1459	12.6708	10.0194	20.9899	11.9218	29.9491	21.85	14.9105	9.70232	34.8288	29.9571	156.281	224.105
	12.4988	5.3591	31.5515	29.7986	11.0271	8.11536	25.05	10.6514	26.6435	21.7466	12.6206	11.9194	35.0308	30.7591	167.282	207.893
WCH	18.2201	12.2627	34.4196	35.75	15.62	12.5977	26.4244	34.23	38.1548	30.1607	18.707	14.8245	31.1561	22.925	213.556	149.454
	18.2223	12.1301	36.7638	41.6423	14.3966	16.6569	30.7704	27.372	31.6972	27.7404	15.0145	14.1235	36.0601	27.329	152.555	198.173
	18.2212	12.1964	35.59	29.85	13.4858	12.8927	26.1674	20.5139	34.926	32.581	14.1044	19.8788	35.2601	27.529	125.826	205.393
WPL	14.2282	9.4014	32.0557	29.6917	15.2881	10.9291	26.6925	17.2465	36.5558	29.5654	19.9115	15.3513	30.0537	37.2174	157.6	190.09
	14.226	9.14316	34.5452	29.7211	12.8886	11.5723	27.5568	12.5208	28.6895	24.8519	13.1984	13.1532	32.0657	34.3194	157.637	174.153
	14.2304	9.27228	29.7263	25.018	14.0883	10.9572	25.1364	16.3409	27.2928	27.2086	13.7388	15.3908	34.0477	34.1314	128.085	187.73
WPH	14.957	12.7974	36.0632	38.7542	13.8062	12.95	22.4737	17.4967	41.3566	30.493	21.8546	16.1396	35.7045	34.6704	192.791	221.617
	13.95	12.8035	29.1385	29.8103	12.2754	14.4612	23.1248	18.5839	28.7045	24.9265	15.3752	15.3205	42.6045	30.2704	149.35	201.315
	14.4535	12.8004	27.6597	25.9181	16.9688	12.9114	21.9413	16.4095	24.7384	28.812	12.9286	14.5014	43.8085	34.5744	120.833	202.829
